# Supplementary material for: Growing Up in Families with Parenting Stress and Conflict: Longitudinal Psychosocial Risk Patterns, Behavioral Problems and the Moderating Role of the Home Learning Environment
Source: Children (Basel). 2026 Feb 17;13(2):276. doi: 10.3390/children13020276 (PMC12939705; doi:10.3390/children13020276)
Supplement: Supplementary file 1 [file children-13-00276-s001.zip]

Archive with 1 entries (1 files):
- children-4084424-supplementary.pdf
